# Supplementary material for: Genetically predicted gut microbiota mediate the association between plasma lipidomics and primary sclerosing cholangitis
Source: BMC Gastroenterol. 2024 May 8;24:158. doi: 10.1186/s12876-024-03246-3 (PMC11080140; doi:10.1186/s12876-024-03246-3)
Supplement: Supplementary file 5 — Supplementary Material 5 [file 12876_2024_3246_MOESM5_ESM.xlsx]

## Sheet: Supplementary Table S1
Supplementary Table S1: Specifics of the 179 Plasma Lipidomics
id	reportedTrait	efoTraits
GCST90277238	Sterol ester (27:1/14:0) levels	level of Sterol ester (27:1/14:0) in blood serum
GCST90277239	Sterol ester (27:1/15:0) levels	level of Sterol ester (27:1/15:0) in blood serum
GCST90277240	Sterol ester (27:1/16:0) levels	level of Sterol ester (27:1/16:0) in blood serum
GCST90277241	Sterol ester (27:1/16:1) levels	level of Sterol ester (27:1/16:1) in blood serum
GCST90277242	Sterol ester (27:1/17:0) levels	level of Sterol ester (27:1/17:0) in blood serum
GCST90277243	Sterol ester (27:1/17:1) levels	esterified cholesterol measurement
GCST90277244	Sterol ester (27:1/18:0) levels	level of Sterol ester (27:1/18:0) in blood serum
GCST90277245	Sterol ester (27:1/18:1) levels	level of Sterol ester (27:1/18:1) in blood serum
GCST90277246	Sterol ester (27:1/18:2) levels	level of Sterol ester (27:1/18:2) in blood serum
GCST90277247	Sterol ester (27:1/18:3) levels	level of Sterol ester (27:1/18:3) in blood serum
GCST90277248	Sterol ester (27:1/20:2) levels	level of Sterol ester (27:1/20:2) in blood serum
GCST90277249	Sterol ester (27:1/20:3) levels	level of Sterol ester (27:1/20:3) in blood serum
GCST90277250	Sterol ester (27:1/20:4) levels	level of Sterol ester (27:1/20:4) in blood serum
GCST90277251	Sterol ester (27:1/20:5) levels	level of Sterol ester (27:1/20:5) in blood serum
GCST90277252	Sterol ester (27:1/22:6) levels	level of Sterol ester (27:1/22:6) in blood serum
GCST90277253	Ceramide (d40:1) levels	level of Ceramide (d40:1) in blood serum
GCST90277254	Ceramide (d40:2) levels	level of Ceramide (d40:2) in blood serum
GCST90277255	Ceramide (d42:1) levels	level of Ceramide (d42:1) in blood serum
GCST90277256	Ceramide (d42:2) levels	level of Ceramide (d42:2) in blood serum
GCST90277257	Cholesterol levels	total cholesterol measurement
GCST90277258	Diacylglycerol (16:0_18:1) levels	level of Diacylglycerol (16:0_18:1) in blood serum
GCST90277259	Diacylglycerol (16:0_18:2) levels	level of Diacylglycerol (16:0_18:2) in blood serum
GCST90277260	Diacylglycerol (16:1_18:1) levels	level of Diacylglycerol (16:1_18:1) in blood serum
GCST90277261	Diacylglycerol (18:1_18:1) levels	level of Diacylglycerol (18:1_18:1) in blood serum
GCST90277262	Diacylglycerol (18:1_18:2) levels	level of Diacylglycerol (18:1_18:2) in blood serum
GCST90277338	Phosphatidylcholine (O-18:1_18:2) levels	level of Phosphatidylcholine (O-18:1_18:2) in blood serum
GCST90277339	Phosphatidylcholine (O-18:1_20:3) levels	level of Phosphatidylcholine (O-18:1_20:3) in blood serum
GCST90277340	Phosphatidylcholine (O-18:1_20:4) levels	level of Phosphatidylcholine (O-18:1_20:4) in blood serum
GCST90277341	Phosphatidylcholine (O-18:2_16:0) levels	level of Phosphatidylcholine (O-18:2_16:0) in blood serum
GCST90277342	Phosphatidylcholine (O-18:2_18:1) levels	level of Phosphatidylcholine (O-18:2_18:1) in blood serum
GCST90277343	Phosphatidylcholine (O-18:2_18:2) levels	level of Phosphatidylcholine (O-18:2_18:2) in blood serum
GCST90277344	Phosphatidylcholine (O-18:2_20:4) levels	level of Phosphatidylcholine (O-18:2_20:4) in blood serum
GCST90277345	Phosphatidylethanolamine (16:0_18:2) levels	level of Phosphatidylethanolamine (16:0_18:2) in blood serum
GCST90277346	Phosphatidylethanolamine (16:0_20:4) levels	level of Phosphatidylethanolamine (16:0_20:4) in blood serum
GCST90277347	Phosphatidylethanolamine (18:0_18:2) levels	level of Phosphatidylethanolamine (18:0_18:2) in blood serum
GCST90277348	Phosphatidylethanolamine (18:0_20:4) levels	level of Phosphatidylethanolamine (18:0_20:4) in blood serum
GCST90277349	Phosphatidylethanolamine (18:1_18:1) levels	level of Phosphatidylethanolamine (18:1_18:1) in blood serum
GCST90277350	Phosphatidylethanolamine (O-16:1_18:2) levels	level of Phosphatidylethanolamine (O-16:1_18:2) in blood serum
GCST90277351	Phosphatidylethanolamine (O-16:1_20:4) levels	level of Phosphatidylethanolamine (O-16:1_20:4) in blood serum
GCST90277352	Phosphatidylethanolamine (O-16:1_22:5) levels	level of Phosphatidylethanolamine (O-16:1_22:5) in blood serum
GCST90277353	Phosphatidylethanolamine (O-18:1_18:2) levels	level of Phosphatidylethanolamine (O-18:1_18:2) in blood serum
GCST90277354	Phosphatidylethanolamine (O-18:1_20:4) levels	level of Phosphatidylethanolamine (O-18:1_20:4) in blood serum
GCST90277355	Phosphatidylethanolamine (O-18:2_18:1) levels	level of Phosphatidylethanolamine (O-18:2_18:1) in blood serum
GCST90277356	Phosphatidylethanolamine (O-18:2_18:2) levels	level of Phosphatidylethanolamine (O-18:2_18:2) in blood serum
GCST90277357	Phosphatidylethanolamine (O-18:2_20:4) levels	level of Phosphatidylethanolamine (O-18:2_20:4) in blood serum
GCST90277358	Phosphatidylinositol (16:0_18:1) levels	level of Phosphatidylinositol (16:0_18:1) in blood serum
GCST90277359	Phosphatidylinositol (16:0_18:2) levels	level of Phosphatidylinositol (16:0_18:2) in blood serum
GCST90277360	Phosphatidylinositol (16:0_20:4) levels	level of Phosphatidylinositol (16:0_20:4) in blood serum
GCST90277361	Phosphatidylinositol (18:0_18:1) levels	level of Phosphatidylinositol (18:0_18:1) in blood serum
GCST90277362	Phosphatidylinositol (18:0_18:2) levels	level of Phosphatidylinositol (18:0_18:2) in blood serum
GCST90277288	Phosphatidylcholine (16:0_20:5) levels	level of Phosphatidylcholine (16:0_20:5) in blood serum
GCST90277289	Phosphatidylcholine (16:0_22:4) levels	level of Phosphatidylcholine (16:0_22:4) in blood serum
GCST90277290	Phosphatidylcholine (16:0_22:5) levels	level of Phosphatidylcholine (16:0_22:5) in blood serum
GCST90277291	Phosphatidylcholine (16:0_22:6) levels	level of Phosphatidylcholine (16:0_22:6) in blood serum
GCST90277292	Phosphatidylcholine (16:1_18:0) levels	level of Phosphatidylcholine (16:1_18:0) in blood serum
GCST90277293	Phosphatidylcholine (16:1_18:1) levels	level of Phosphatidylcholine (16:1_18:1) in blood serum
GCST90277294	Phosphatidylcholine (16:1_18:2) levels	level of Phosphatidylcholine (16:1_18:2) in blood serum
GCST90277295	Phosphatidylcholine (16:1_20:4) levels	level of Phosphatidylcholine (16:1_20:4) in blood serum
GCST90277296	Phosphatidylcholine (17:0_18:1) levels	level of Phosphatidylcholine (17:0_18:1) in blood serum
GCST90277297	Phosphatidylcholine (17:0_18:2) levels	level of Phosphatidylcholine (17:0_18:2) in blood serum
GCST90277298	Phosphatidylcholine (17:0_20:4) levels	level of Phosphatidylcholine (17:0_20:4) in blood serum
GCST90277299	Phosphatidylcholine (18:0_18:1) levels	level of Phosphatidylcholine (18:0_18:1) in blood serum
GCST90277300	Phosphatidylcholine (18:0_18:2) levels	level of Phosphatidylcholine (18:0_18:2) in blood serum
GCST90277301	Phosphatidylcholine (18:0_18:3) levels	level of Phosphatidylcholine (18:0_18:3) in blood serum
GCST90277302	Phosphatidylcholine (18:0_20:2) levels	level of Phosphatidylcholine (18:0_20:2) in blood serum
GCST90277303	Phosphatidylcholine (18:0_20:3) levels	level of Phosphatidylcholine (18:0_20:3) in blood serum
GCST90277304	Phosphatidylcholine (18:0_20:4) levels	level of Phosphatidylcholine (18:0_20:4) in blood serum
GCST90277305	Phosphatidylcholine (18:0_20:5) levels	level of Phosphatidylcholine (18:0_20:5) in blood serum
GCST90277306	Phosphatidylcholine (18:0_22:5) levels	level of Phosphatidylcholine (18:0_22:5) in blood serum
GCST90277307	Phosphatidylcholine (18:0_22:6) levels	level of Phosphatidylcholine (18:0_22:6) in blood serum
GCST90277308	Phosphatidylcholine (18:1_18:1) levels	level of Phosphatidylcholine (18:1_18:1) in blood serum
GCST90277309	Phosphatidylcholine (18:1_18:2) levels	level of Phosphatidylcholine (18:1_18:2) in blood serum
GCST90277310	Phosphatidylcholine (18:1_18:3) levels	level of Phosphatidylcholine (18:1_18:3) in blood serum
GCST90277311	Phosphatidylcholine (18:1_20:2) levels	level of Phosphatidylcholine (18:1_20:2) in blood serum
GCST90277312	Phosphatidylcholine (18:1_20:3) levels	level of Phosphatidylcholine (18:1_20:3) in blood serum
GCST90277313	Phosphatidylcholine (18:1_20:4) levels	level of Phosphatidylcholine (18:1_20:4) in blood serum
GCST90277314	Phosphatidylcholine (18:2_18:2) levels	level of Phosphatidylcholine (18:2_18:2) in blood serum
GCST90277315	Phosphatidylcholine (18:2_20:1) levels	level of Phosphatidylcholine (18:2_20:1) in blood serum
GCST90277316	Phosphatidylcholine (18:2_20:3) levels	level of Phosphatidylcholine (18:2_20:3) in blood serum
GCST90277317	Phosphatidylcholine (18:2_20:4) levels	level of Phosphatidylcholine (18:2_20:4) in blood serum
GCST90277318	Phosphatidylcholine (O-16:0_16:0) levels	level of Phosphatidylcholine (O-16:0_16:0) in blood serum
GCST90277319	Phosphatidylcholine (O-16:0_16:1) levels	level of Phosphatidylcholine (O-16:0_16:1) in blood serum
GCST90277320	Phosphatidylcholine (O-16:0_18:1) levels	level of Phosphatidylcholine (O-16:0_18:1) in blood serum
GCST90277321	Phosphatidylcholine (O-16:0_18:2) levels	level of Phosphatidylcholine (O-16:0_18:2) in blood serum
GCST90277322	Phosphatidylcholine (O-16:0_20:3) levels	level of Phosphatidylcholine (O-16:0_20:3) in blood serum
GCST90277323	Phosphatidylcholine (O-16:0_20:4) levels	level of Phosphatidylcholine (O-16:0_20:4) in blood serum
GCST90277324	Phosphatidylcholine (O-16:0_22:5) levels	level of Phosphatidylcholine (O-16:0_22:5) in blood serum
GCST90277325	Phosphatidylcholine (O-16:1_16:0) levels	level of Phosphatidylcholine (O-16:1_16:0) in blood serum
GCST90277326	Phosphatidylcholine (O-16:1_18:0) levels	level of Phosphatidylcholine (O-16:1_18:0) in blood serum
GCST90277327	Phosphatidylcholine (O-16:1_18:1) levels	level of Phosphatidylcholine (O-16:1_18:1) in blood serum
GCST90277328	Phosphatidylcholine (O-16:1_18:2) levels	level of Phosphatidylcholine (O-16:1_18:2) in blood serum
GCST90277329	Phosphatidylcholine (O-16:1_20:3) levels	level of Phosphatidylcholine (O-16:1_20:3) in blood serum
GCST90277330	Phosphatidylcholine (O-16:1_20:4) levels	level of Phosphatidylcholine (O-16:1_20:4) in blood serum
GCST90277331	Phosphatidylcholine (O-16:2_18:0) levels	level of phosphatidylcholine
GCST90277332	Phosphatidylcholine (O-17:0_15:0) levels	level of Phosphatidylcholine (O-17:0_15:0) in blood serum
GCST90277333	Phosphatidylcholine (O-17:0_17:1) levels	level of phosphatidylcholine
GCST90277334	Phosphatidylcholine (O-18:0_14:0) levels	level of Phosphatidylcholine (O-18:0_14:0) in blood serum
GCST90277335	Phosphatidylcholine (O-18:0_16:1) levels	level of Phosphatidylcholine (O-18:0_16:1) in blood serum
GCST90277336	Phosphatidylcholine (O-18:0_20:4) levels	level of Phosphatidylcholine (O-18:0_20:4) in blood serum
GCST90277337	Phosphatidylcholine (O-18:1_16:0) levels	level of Phosphatidylcholine (O-18:1_16:0) in blood serum
GCST90277363	Phosphatidylinositol (18:0_20:3) levels	level of Phosphatidylinositol (18:0_20:3) in blood serum
GCST90277364	Phosphatidylinositol (18:0_20:4) levels	level of Phosphatidylinositol (18:0_20:4) in blood serum
GCST90277365	Phosphatidylinositol (18:1_18:1) levels	level of Phosphatidylinositol (18:1_18:1) in blood serum
GCST90277366	Phosphatidylinositol (18:1_18:2) levels	level of Phosphatidylinositol (18:1_18:2) in blood serum
GCST90277367	Phosphatidylinositol (18:1_20:4) levels	level of Phosphatidylinositol (18:1_20:4) in blood serum
GCST90277368	Sphingomyelin (d32:1) levels	level of Sphingomyelin (d32:1) in blood serum
GCST90277369	Sphingomyelin (d34:0) levels	level of Sphingomyelin (d34:0) in blood serum
GCST90277370	Sphingomyelin (d34:1) levels	level of Sphingomyelin (d34:1) in blood serum
GCST90277371	Sphingomyelin (d34:2) levels	level of Sphingomyelin (d34:2) in blood serum
GCST90277372	Sphingomyelin (d36:1) levels	level of Sphingomyelin (d36:1) in blood serum
GCST90277373	Sphingomyelin (d36:2) levels	level of Sphingomyelin (d36:2) in blood serum
GCST90277374	Sphingomyelin (d38:1) levels	level of Sphingomyelin (d38:1) in blood serum
GCST90277375	Sphingomyelin (d38:2) levels	level of Sphingomyelin (d38:2) in blood serum
GCST90277376	Sphingomyelin (d40:1) levels	level of Sphingomyelin (d40:1) in blood serum
GCST90277377	Sphingomyelin (d40:2) levels	level of Sphingomyelin (d40:2) in blood serum
GCST90277378	Sphingomyelin (d42:2) levels	level of Sphingomyelin (d42:2) in blood serum
GCST90277379	Triacylglycerol (46:1) levels	triacylglycerol 46:1 measurement
GCST90277380	Triacylglycerol (46:2) levels	triacylglycerol 46:2 measurement
GCST90277381	Triacylglycerol (48:0) levels	triacylglycerol 48:0 measurement
GCST90277382	Triacylglycerol (48:1) levels	triacylglycerol 48:1 measurement
GCST90277383	Triacylglycerol (48:2) levels	triacylglycerol 48:2 measurement
GCST90277384	Triacylglycerol (48:3) levels	triacylglycerol 48:3 measurement
GCST90277385	Triacylglycerol (49:1) levels	triacylglycerol 49:1 measurement
GCST90277386	Triacylglycerol (49:2) levels	level of Triacylglycerol (49:2) in blood serum
GCST90277387	Triacylglycerol (50:1) levels	triacylglycerol 50:1 measurement
GCST90277388	Triacylglycerol (50:2) levels	triacylglycerol 50:2 measurement
GCST90277389	Triacylglycerol (50:3) levels	triacylglycerol 50:3 measurement
GCST90277390	Triacylglycerol (50:4) levels	triacylglycerol 50:4 measurement
GCST90277391	Triacylglycerol (50:5) levels	triacylglycerol 50:5 measurement
GCST90277392	Triacylglycerol (51:1) levels	triacylglycerol 51:1 measurement
GCST90277393	Triacylglycerol (51:2) levels	triacylglycerol 51:2 measurement
GCST90277394	Triacylglycerol (51:3) levels	level of Triacylglycerol (51:3) in blood serum
GCST90277395	Triacylglycerol (51:4) levels	level of Triacylglycerol (51:4) in blood serum
GCST90277396	Triacylglycerol (52:2) levels	triacylglycerol 52:2 measurement
GCST90277397	Triacylglycerol (52:3) levels	triacylglycerol 52:3 measurement
GCST90277398	Triacylglycerol (52:4) levels	triacylglycerol 52:4 measurement
GCST90277399	Triacylglycerol (52:5) levels	triacylglycerol 52:5 measurement
GCST90277400	Triacylglycerol (52:6) levels	triacylglycerol 52:6 measurement
GCST90277401	Triacylglycerol (53:2) levels	triacylglycerol 53:2 measurement
GCST90277402	Triacylglycerol (53:3) levels	level of Triacylglycerol (53:3) in blood serum
GCST90277403	Triacylglycerol (53:4) levels	level of Triacylglycerol (53:4) in blood serum
GCST90277404	Triacylglycerol (54:3) levels	triacylglycerol 54:3 measurement
GCST90277405	Triacylglycerol (54:4) levels	triacylglycerol 54:4 measurement
GCST90277406	Triacylglycerol (54:5) levels	triacylglycerol 54:5 measurement
GCST90277407	Triacylglycerol (54:6) levels	triacylglycerol 54:6 measurement
GCST90277408	Triacylglycerol (54:7) levels	triacylglycerol 54:7 measurement
GCST90277409	Triacylglycerol (56:3) levels	triacylglycerol 56:3 measurement
GCST90277410	Triacylglycerol (56:4) levels	triacylglycerol 56:4 measurement
GCST90277411	Triacylglycerol (56:5) levels	triacylglycerol 56:5 measurement
GCST90277412	Triacylglycerol (56:6) levels	triacylglycerol 56:6 measurement
GCST90277413	Triacylglycerol (56:7) levels	triacylglycerol 56:7 measurement
GCST90277414	Triacylglycerol (56:8) levels	triacylglycerol 56:8 measurement
GCST90277415	Triacylglycerol (58:7) levels	triacylglycerol 58:7 measurement
GCST90277416	Triacylglycerol (58:8) levels	triacylglycerol 58:8 measurement
GCST90277263	Diacylglycerol (18:1_18:3) levels	level of Diacylglycerol (18:1_18:3) in blood serum
GCST90277264	Phosphatidylcholine (16:0_0:0) levels	level of Phosphatidylcholine (16:0_0:0) in blood serum
GCST90277265	Phosphatidylcholine (18:0_0:0) levels	level of Phosphatidylcholine (18:0_0:0) in blood serum
GCST90277266	Phosphatidylcholine (18:1_0:0) levels	level of Phosphatidylcholine (18:1_0:0) in blood serum
GCST90277267	Phosphatidylcholine (18:2_0:0) levels	level of Phosphatidylcholine (18:2_0:0) in blood serum
GCST90277268	Phosphatidylcholine (20:4_0:0) levels	level of Phosphatidylcholine (20:4_0:0) in blood serum
GCST90277269	Phosphatidylethanolamine (18:0_0:0) levels	level of Phosphatidylethanolamine (18:0_0:0) in blood serum
GCST90277270	Phosphatidylethanolamine (18:1_0:0) levels	level of Phosphatidylethanolamine (18:1_0:0) in blood serum
GCST90277271	Phosphatidylethanolamine (18:2_0:0) levels	level of Phosphatidylethanolamine (18:2_0:0) in blood serum
GCST90277272	Phosphatidylcholine (14:0_16:0) levels	level of Phosphatidylcholine (14:0_16:0) in blood serum
GCST90277273	Phosphatidylcholine (14:0_18:1) levels	level of Phosphatidylcholine (14:0_18:1) in blood serum
GCST90277274	Phosphatidylcholine (14:0_18:2) levels	level of Phosphatidylcholine (14:0_18:2) in blood serum
GCST90277275	Phosphatidylcholine (15:0_18:1) levels	level of Phosphatidylcholine (15:0_18:1) in blood serum
GCST90277276	Phosphatidylcholine (15:0_18:2) levels	level of Phosphatidylcholine (15:0_18:2) in blood serum
GCST90277277	Phosphatidylcholine (16:0_16:0) levels	level of Phosphatidylcholine (16:0_16:0) in blood serum
GCST90277278	Phosphatidylcholine (16:0_16:1) levels	level of Phosphatidylcholine (16:0_16:1) in blood serum
GCST90277279	Phosphatidylcholine (16:0_17:1) levels	level of phosphatidylcholine
GCST90277280	Phosphatidylcholine (16:0_18:0) levels	level of Phosphatidylcholine (16:0_18:0) in blood serum
GCST90277281	Phosphatidylcholine (16:0_18:1) levels	level of Phosphatidylcholine (16:0_18:1) in blood serum
GCST90277282	Phosphatidylcholine (16:0_18:2) levels	level of Phosphatidylcholine (16:0_18:2) in blood serum
GCST90277283	Phosphatidylcholine (16:0_18:3) levels	level of Phosphatidylcholine (16:0_18:3) in blood serum
GCST90277284	Phosphatidylcholine (16:0_20:1) levels	level of Phosphatidylcholine (16:0_20:1) in blood serum
GCST90277285	Phosphatidylcholine (16:0_20:2) levels	level of Phosphatidylcholine (16:0_20:2) in blood serum
GCST90277286	Phosphatidylcholine (16:0_20:3) levels	level of Phosphatidylcholine (16:0_20:3) in blood serum
GCST90277287	Phosphatidylcholine (16:0_20:4) levels	level of Phosphatidylcholine (16:0_20:4) in blood serum

## Sheet: Supplementary Table S2
Supplementary Table S2: Specifics of 412 Gut Microbiota Species
id	Name
GCST90027647	TRPSYN.PWY..L.tryptophan.biosynthesis
GCST90027648	UBISYN.PWY..superpathway.of.ubiquinol.8.biosynthesis..prokaryotic.
GCST90027649	UDPNAGSYN.PWY..UDP.N.acetyl.D.glucosamine.biosynthesis.I
GCST90027650	X1CMET2.PWY..N10.formyl.tetrahydrofolate.biosynthesis
GCST90027651	k_Bacteria.p_Actinobacteria.c_Actinobacteria
GCST90027652	k_Bacteria.p_Bacteroidetes.c_Bacteroidia
GCST90027653	k_Bacteria.p_Firmicutes.c_Bacilli
GCST90027654	k_Bacteria.p_Firmicutes.c_Clostridia
GCST90027655	k_Bacteria.p_Firmicutes.c_Erysipelotrichia
GCST90027656	k_Bacteria.p_Firmicutes.c_Negativicutes
GCST90027657	k_Bacteria.p_Proteobacteria.c_Betaproteobacteria
GCST90027658	k_Bacteria.p_Proteobacteria.c_Deltaproteobacteria
GCST90027659	k_Bacteria.p_Proteobacteria.c_Gammaproteobacteria
GCST90027660	k_Bacteria.p_Verrucomicrobia.c_Verrucomicrobiae
GCST90027661	k_Bacteria.p_Actinobacteria.c_Actinobacteria.o_Actinomycetales.f_Micrococcaceae
GCST90027662	k_Bacteria.p_Actinobacteria.c_Actinobacteria.o_Bifidobacteriales.f_Bifidobacteriaceae
GCST90027663	k_Bacteria.p_Actinobacteria.c_Actinobacteria.o_Coriobacteriales.f_Coriobacteriaceae
GCST90027664	k_Bacteria.p_Bacteroidetes.c_Bacteroidia.o_Bacteroidales.f_Bacteroidaceae
GCST90027665	k_Bacteria.p_Bacteroidetes.c_Bacteroidia.o_Bacteroidales.f_Bacteroidales_noname
GCST90027666	k_Bacteria.p_Bacteroidetes.c_Bacteroidia.o_Bacteroidales.f_Porphyromonadaceae
GCST90027667	k_Bacteria.p_Bacteroidetes.c_Bacteroidia.o_Bacteroidales.f_Prevotellaceae
GCST90027668	k_Bacteria.p_Bacteroidetes.c_Bacteroidia.o_Bacteroidales.f_Rikenellaceae
GCST90027669	k_Bacteria.p_Firmicutes.c_Bacilli.o_Lactobacillales.f_Lactobacillaceae
GCST90027670	k_Bacteria.p_Firmicutes.c_Bacilli.o_Lactobacillales.f_Streptococcaceae
GCST90027671	k_Bacteria.p_Firmicutes.c_Clostridia.o_Clostridiales.f_Clostridiaceae
GCST90027672	k_Bacteria.p_Firmicutes.c_Clostridia.o_Clostridiales.f_Clostridiales_noname
GCST90027673	k_Bacteria.p_Firmicutes.c_Clostridia.o_Clostridiales.f_Eubacteriaceae
GCST90027674	k_Bacteria.p_Firmicutes.c_Clostridia.o_Clostridiales.f_Lachnospiraceae
GCST90027675	k_Bacteria.p_Firmicutes.c_Clostridia.o_Clostridiales.f_Oscillospiraceae
GCST90027676	k_Bacteria.p_Firmicutes.c_Clostridia.o_Clostridiales.f_Ruminococcaceae
GCST90027677	k_Bacteria.p_Firmicutes.c_Erysipelotrichia.o_Erysipelotrichales.f_Erysipelotrichaceae
GCST90027678	k_Bacteria.p_Firmicutes.c_Negativicutes.o_Selenomonadales.f_Acidaminococcaceae
GCST90027679	k_Bacteria.p_Firmicutes.c_Negativicutes.o_Selenomonadales.f_Veillonellaceae
GCST90027680	k_Bacteria.p_Proteobacteria.c_Betaproteobacteria.o_Burkholderiales.f_Burkholderiales_noname
GCST90027681	k_Bacteria.p_Proteobacteria.c_Betaproteobacteria.o_Burkholderiales.f_Oxalobacteraceae
GCST90027682	k_Bacteria.p_Proteobacteria.c_Betaproteobacteria.o_Burkholderiales.f_Sutterellaceae
GCST90027683	k_Bacteria.p_Proteobacteria.c_Deltaproteobacteria.o_Desulfovibrionales.f_Desulfovibrionaceae
GCST90027684	k_Bacteria.p_Proteobacteria.c_Gammaproteobacteria.o_Enterobacteriales.f_Enterobacteriaceae
GCST90027685	k_Bacteria.p_Proteobacteria.c_Gammaproteobacteria.o_Pasteurellales.f_Pasteurellaceae
GCST90027686	k_Bacteria.p_Verrucomicrobia.c_Verrucomicrobiae.o_Verrucomicrobiales.f_Verrucomicrobiaceae
GCST90027687	k_Bacteria.p_Actinobacteria.c_Actinobacteria.o_Actinomycetales.f_Micrococcaceae.g_Rothia
GCST90027688	k_Bacteria.p_Actinobacteria.c_Actinobacteria.o_Bifidobacteriales.f_Bifidobacteriaceae.g_Bifidobacterium
GCST90027446	ANAEROFRUCAT.PWY..homolactic.fermentation
GCST90027447	ANAGLYCOLYSIS.PWY..glycolysis.III..from.glucose.
GCST90027448	ARGDEG.PWY..superpathway.of.L.arginine..putrescine..and.4.aminobutanoate.degradation
GCST90027449	ARGORNPROST.PWY..arginine..ornithine.and.proline.interconversion
GCST90027450	ARO.PWY..chorismate.biosynthesis.I
GCST90027451	ASPASN.PWY..superpathway.of.L.aspartate.and.L.asparagine.biosynthesis
GCST90027452	AST.PWY..L.arginine.degradation.II..AST.pathway.
GCST90027453	BRANCHED.CHAIN.AA.SYN.PWY..superpathway.of.branched.amino.acid.biosynthesis
GCST90027572	PWY.6151..S.adenosyl.L.methionine.cycle.I
GCST90027573	PWY.6163..chorismate.biosynthesis.from.3.dehydroquinate
GCST90027574	PWY.621..sucrose.degradation.III..sucrose.invertase.
GCST90027575	PWY.6263..superpathway.of.menaquinol.8.biosynthesis.II
GCST90027576	PWY.6284..superpathway.of.unsaturated.fatty.acids.biosynthesis..E..coli.
GCST90027577	PWY.6285..superpathway.of.fatty.acids.biosynthesis..E..coli.
GCST90027578	PWY.6317..galactose.degradation.I..Leloir.pathway.
GCST90027579	PWY.6353..purine.nucleotides.degradation.II..aerobic.
GCST90027580	PWY.6471..peptidoglycan.biosynthesis.IV..Enterococcus.faecium.
GCST90027581	PWY.6507..4.deoxy.L.threo.hex.4.enopyranuronate.degradation
GCST90027582	PWY.6519..8.amino.7.oxononanoate.biosynthesis.I
GCST90027583	PWY.6545..pyrimidine.deoxyribonucleotides.de.novo.biosynthesis.III
GCST90027584	PWY.6588..pyruvate.fermentation.to.acetone
GCST90027585	PWY.6590..superpathway.of.Clostridium.acetobutylicum.acidogenic.fermentation
GCST90027586	PWY.6608..guanosine.nucleotides.degradation.III
GCST90027587	PWY.6609..adenine.and.adenosine.salvage.III
GCST90027588	PWY.6612..superpathway.of.tetrahydrofolate.biosynthesis
GCST90027589	PWY.6628..superpathway.of.L.phenylalanine.biosynthesis
GCST90027590	PWY.6629..superpathway.of.L.tryptophan.biosynthesis
GCST90027591	PWY.6630..superpathway.of.L.tyrosine.biosynthesis
GCST90027592	PWY66.422..D.galactose.degradation.V..Leloir.pathway.
GCST90027593	PWY.6690..cinnamate.and.3.hydroxycinnamate.degradation.to.2.oxopent.4.enoate
GCST90027594	PWY.6700..queuosine.biosynthesis
GCST90027595	PWY.6703..preQ0.biosynthesis
GCST90027596	PWY.6708..ubiquinol.8.biosynthesis..prokaryotic.
GCST90027622	PWY.7328..superpathway.of.UDP.glucose.derived.O.antigen.building.blocks.biosynthesis
GCST90027623	PWY.7371..1.4.dihydroxy.6.naphthoate.biosynthesis.II
GCST90027624	PWY.7392..taxadiene.biosynthesis..engineered.
GCST90027625	PWY.7400..L.arginine.biosynthesis.IV..archaebacteria.
GCST90027626	PWY.7446..sulfoglycolysis
GCST90027627	PWY.7456..mannan.degradation
GCST90027628	PWY.841..superpathway.of.purine.nucleotides.de.novo.biosynthesis.I
GCST90027629	PWY_ARG.POLYAMINE.SYN..superpathway.of.arginine.and.polyamine.biosynthesis
GCST90027630	PWY_GLYCOLYSIS.E.D..superpathway.of.glycolysis.and.Entner.Doudoroff
GCST90027631	PWY_GLYCOLYSIS..glycolysis.I..from.glucose.6.phosphate.
GCST90027632	PWY_GLYOXYLATE.BYPASS..glyoxylate.cycle
GCST90027633	PWY_HEME.BIOSYNTHESIS.II..heme.biosynthesis.I..aerobic.
GCST90027634	PWY_NAD.BIOSYNTHESIS.II..NAD.salvage.pathway.II
GCST90027635	PWY_REDCITCYC..TCA.cycle.VIII..helicobacter.
GCST90027636	PWY_TCA.GLYOX.BYPASS..superpathway.of.glyoxylate.bypass.and.TCA
GCST90027637	PYRIDNUCSAL.PWY..NAD.salvage.pathway.I
GCST90027638	PYRIDNUCSYN.PWY..NAD.biosynthesis.I..from.aspartate.
GCST90027639	PYRIDOXSYN.PWY..pyridoxal.5..phosphate.biosynthesis.I
GCST90027640	RHAMCAT.PWY..L.rhamnose.degradation.I
GCST90027641	RIBOSYN2.PWY..flavin.biosynthesis.I..bacteria.and.plants.
GCST90027642	SER.GLYSYN.PWY..superpathway.of.L.serine.and.glycine.biosynthesis.I
GCST90027643	SO4ASSIM.PWY..sulfate.reduction.I..assimilatory.
GCST90027644	SULFATE.CYS.PWY..superpathway.of.sulfate.assimilation.and.cysteine.biosynthesis
GCST90027645	THRESYN.PWY..superpathway.of.L.threonine.biosynthesis
GCST90027646	TRNA.CHARGING.PWY..tRNA.charging
GCST90027454	COA.PWY..coenzyme.A.biosynthesis.I
GCST90027455	COBALSYN.PWY..adenosylcobalamin.salvage.from.cobinamide.I
GCST90027456	COLANSYN.PWY..colanic.acid.building.blocks.biosynthesis
GCST90027457	COMPLETE.ARO.PWY..superpathway.of.aromatic.amino.acid.biosynthesis
GCST90027458	CRNFORCAT.PWY..creatinine.degradation.I
GCST90027459	DAPLYSINESYN.PWY..L.lysine.biosynthesis.I
GCST90027460	DENOVOPURINE2.PWY..superpathway.of.purine.nucleotides.de.novo.biosynthesis.II
GCST90027461	DTDPRHAMSYN.PWY..dTDP.L.rhamnose.biosynthesis.I
GCST90027462	ECASYN.PWY..enterobacterial.common.antigen.biosynthesis
GCST90027463	ENTBACSYN.PWY..enterobactin.biosynthesis
GCST90027464	FAO.PWY..fatty.acid..beta..oxidation.I
GCST90027465	FERMENTATION.PWY..mixed.acid.fermentation
GCST90027466	FUCCAT.PWY..fucose.degradation
GCST90027467	FUC.RHAMCAT.PWY..superpathway.of.fucose.and.rhamnose.degradation
GCST90027468	GALACTARDEG.PWY..D.galactarate.degradation.I
GCST90027469	GALACT.GLUCUROCAT.PWY..superpathway.of.hexuronide.and.hexuronate.degradation
GCST90027470	GALACTUROCAT.PWY..D.galacturonate.degradation.I
GCST90027471	GLCMANNANAUT.PWY..superpathway.of.N.acetylglucosamine..N.acetylmannosamine.and.N.acetylneuraminate.degradation
GCST90027472	GLUCARDEG.PWY..D.glucarate.degradation.I
GCST90027473	GLUCONEO.PWY..gluconeogenesis.I
GCST90027474	GLUCOSE1PMETAB.PWY..glucose.and.glucose.1.phosphate.degradation
GCST90027475	GLYCOCAT.PWY..glycogen.degradation.I..bacterial.
GCST90027476	GLYCOGENSYNTH.PWY..glycogen.biosynthesis.I..from.ADP.D.Glucose.
GCST90027477	GLYCOL.GLYOXDEG.PWY..superpathway.of.glycol.metabolism.and.degradation
GCST90027478	GOLPDLCAT.PWY..superpathway.of.glycerol.degradation.to.1.3.propanediol
GCST90027597	PWY.6731..starch.degradation.III
GCST90027598	PWY.6737..starch.degradation.V
GCST90027599	PWY.6823..molybdenum.cofactor.biosynthesis
GCST90027600	PWY.6891..thiazole.biosynthesis.II..Bacillus.
GCST90027601	PWY.6892..thiazole.biosynthesis.I..E..coli.
GCST90027602	PWY.6897..thiamin.salvage.II
GCST90027603	PWY.6901..superpathway.of.glucose.and.xylose.degradation
GCST90027604	PWY.6969..TCA.cycle.V..2.oxoglutarate.ferredoxin.oxidoreductase.
GCST90027605	PWY.7003..glycerol.degradation.to.butanol
GCST90027606	PWY.7013..L.1.2.propanediol.degradation
GCST90027607	PWY.7187..pyrimidine.deoxyribonucleotides.de.novo.biosynthesis.II
GCST90027608	PWY.7196..superpathway.of.pyrimidine.ribonucleosides.salvage
GCST90027609	PWY.7197..pyrimidine.deoxyribonucleotide.phosphorylation
GCST90027610	PWY.7198..pyrimidine.deoxyribonucleotides.de.novo.biosynthesis.IV
GCST90027611	PWY.7199..pyrimidine.deoxyribonucleosides.salvage
GCST90027612	PWY.7209..superpathway.of.pyrimidine.ribonucleosides.degradation
GCST90027613	PWY.7211..superpathway.of.pyrimidine.deoxyribonucleotides.de.novo.biosynthesis
GCST90027614	PWY.7219..adenosine.ribonucleotides.de.novo.biosynthesis
GCST90027615	PWY.7221..guanosine.ribonucleotides.de.novo.biosynthesis
GCST90027616	PWY.7234..inosine.5..phosphate.biosynthesis.III
GCST90027617	PWY.7237..myo...chiro..and.scillo.inositol.degradation
GCST90027618	PWY.724..superpathway.of.L.lysine..L.threonine.and.L.methionine.biosynthesis.II
GCST90027619	PWY.7254..TCA.cycle.VII..acetate.producers.
GCST90027620	PWY.7315..dTDP.N.acetylthomosamine.biosynthesis
GCST90027621	PWY.7323..superpathway.of.GDP.mannose.derived.O.antigen.building.blocks.biosynthesis
GCST90027763	k_Bacteria.p_Bacteroidetes.c_Bacteroidia.o_Bacteroidales.f_Porphyromonadaceae.g_Barnesiella.s_Barnesiella_intestinihominis
GCST90027764	k_Bacteria.p_Bacteroidetes.c_Bacteroidia.o_Bacteroidales.f_Porphyromonadaceae.g_Coprobacter.s_Coprobacter_fastidiosus
GCST90027765	k_Bacteria.p_Bacteroidetes.c_Bacteroidia.o_Bacteroidales.f_Porphyromonadaceae.g_Odoribacter.s_Odoribacter_splanchnicus
GCST90027766	k_Bacteria.p_Bacteroidetes.c_Bacteroidia.o_Bacteroidales.f_Porphyromonadaceae.g_Parabacteroides.s_Parabacteroides_distasonis
GCST90027767	k_Bacteria.p_Bacteroidetes.c_Bacteroidia.o_Bacteroidales.f_Porphyromonadaceae.g_Parabacteroides.s_Parabacteroides_goldsteinii
GCST90027768	k_Bacteria.p_Bacteroidetes.c_Bacteroidia.o_Bacteroidales.f_Porphyromonadaceae.g_Parabacteroides.s_Parabacteroides_johnsonii
GCST90027827	k_Bacteria.p_Bacteroidetes.c_Bacteroidia.o_Bacteroidales.f_Bacteroidaceae.g_Bacteroides.s_Bacteroides_finegoldii
GCST90027828	k_Bacteria.p_Bacteroidetes.c_Bacteroidia.o_Bacteroidales.f_Bacteroidaceae.g_Bacteroides.s_Bacteroides_fragilis
GCST90027829	k_Bacteria.p_Bacteroidetes.c_Bacteroidia.o_Bacteroidales.f_Bacteroidaceae.g_Bacteroides.s_Bacteroides_intestinalis
GCST90027830	k_Bacteria.p_Bacteroidetes.c_Bacteroidia.o_Bacteroidales.f_Bacteroidaceae.g_Bacteroides.s_Bacteroides_massiliensis
GCST90027831	k_Bacteria.p_Bacteroidetes.c_Bacteroidia.o_Bacteroidales.f_Bacteroidaceae.g_Bacteroides.s_Bacteroides_nordii
GCST90027832	k_Bacteria.p_Bacteroidetes.c_Bacteroidia.o_Bacteroidales.f_Bacteroidaceae.g_Bacteroides.s_Bacteroides_ovatus
GCST90027833	k_Bacteria.p_Bacteroidetes.c_Bacteroidia.o_Bacteroidales.f_Bacteroidaceae.g_Bacteroides.s_Bacteroides_plebeius
GCST90027834	k_Bacteria.p_Bacteroidetes.c_Bacteroidia.o_Bacteroidales.f_Bacteroidaceae.g_Bacteroides.s_Bacteroides_salyersiae
GCST90027835	k_Bacteria.p_Bacteroidetes.c_Bacteroidia.o_Bacteroidales.f_Bacteroidaceae.g_Bacteroides.s_Bacteroides_stercoris
GCST90027836	k_Bacteria.p_Bacteroidetes.c_Bacteroidia.o_Bacteroidales.f_Bacteroidaceae.g_Bacteroides.s_Bacteroides_thetaiotaomicron
GCST90027837	k_Bacteria.p_Bacteroidetes.c_Bacteroidia.o_Bacteroidales.f_Bacteroidaceae.g_Bacteroides.s_Bacteroides_uniformis
GCST90027838	k_Bacteria.p_Bacteroidetes.c_Bacteroidia.o_Bacteroidales.f_Bacteroidaceae.g_Bacteroides.s_Bacteroides_vulgatus
GCST90027839	k_Bacteria.p_Bacteroidetes.c_Bacteroidia.o_Bacteroidales.f_Bacteroidaceae.g_Bacteroides.s_Bacteroides_xylanisolvens
GCST90027840	k_Bacteria.p_Firmicutes.c_Clostridia.o_Clostridiales.f_Lachnospiraceae.g_Blautia.s_Ruminococcus_obeum
GCST90027841	k_Bacteria.p_Firmicutes.c_Clostridia.o_Clostridiales.f_Lachnospiraceae.g_Blautia.s_Ruminococcus_torques
GCST90027842	k_Bacteria.p_Firmicutes.c_Clostridia.o_Clostridiales.f_Lachnospiraceae.g_Butyrivibrio.s_Butyrivibrio_crossotus
GCST90027843	k_Bacteria.p_Firmicutes.c_Clostridia.o_Clostridiales.f_Lachnospiraceae.g_Coprococcus.s_Coprococcus_catus
GCST90027844	k_Bacteria.p_Firmicutes.c_Clostridia.o_Clostridiales.f_Lachnospiraceae.g_Coprococcus.s_Coprococcus_comes
GCST90027845	k_Bacteria.p_Firmicutes.c_Clostridia.o_Clostridiales.f_Lachnospiraceae.g_Coprococcus.s_Coprococcus_sp_ART55_1
GCST90027846	k_Bacteria.p_Firmicutes.c_Clostridia.o_Clostridiales.f_Lachnospiraceae.g_Dorea.s_Dorea_formicigenerans
GCST90027847	k_Bacteria.p_Firmicutes.c_Clostridia.o_Clostridiales.f_Lachnospiraceae.g_Dorea.s_Dorea_longicatena
GCST90027848	k_Bacteria.p_Firmicutes.c_Clostridia.o_Clostridiales.f_Lachnospiraceae.g_Dorea.s_Dorea_unclassified
GCST90027849	k_Bacteria.p_Firmicutes.c_Clostridia.o_Clostridiales.f_Lachnospiraceae.g_Lachnospiraceae_noname.s_Lachnospiraceae_bacterium_1_1_57FAA
GCST90027850	k_Bacteria.p_Firmicutes.c_Clostridia.o_Clostridiales.f_Lachnospiraceae.g_Lachnospiraceae_noname.s_Lachnospiraceae_bacterium_3_1_46FAA
GCST90027851	k_Bacteria.p_Firmicutes.c_Clostridia.o_Clostridiales.f_Lachnospiraceae.g_Lachnospiraceae_noname.s_Lachnospiraceae_bacterium_5_1_63FAA
GCST90027852	k_Bacteria.p_Firmicutes.c_Clostridia.o_Clostridiales.f_Lachnospiraceae.g_Lachnospiraceae_noname.s_Lachnospiraceae_bacterium_7_1_58FAA
GCST90027853	k_Bacteria.p_Firmicutes.c_Clostridia.o_Clostridiales.f_Lachnospiraceae.g_Lachnospiraceae_noname.s_Lachnospiraceae_bacterium_8_1_57FAA
GCST90027854	k_Bacteria.p_Firmicutes.c_Clostridia.o_Clostridiales.f_Lachnospiraceae.g_Roseburia.s_Roseburia_hominis
GCST90027855	k_Bacteria.p_Firmicutes.c_Clostridia.o_Clostridiales.f_Lachnospiraceae.g_Roseburia.s_Roseburia_intestinalis
GCST90027856	k_Bacteria.p_Firmicutes.c_Clostridia.o_Clostridiales.f_Lachnospiraceae.g_Roseburia.s_Roseburia_inulinivorans
GCST90027857	k_Bacteria.p_Firmicutes.c_Clostridia.o_Clostridiales.f_Lachnospiraceae.g_Roseburia.s_Roseburia_unclassified
GCST90027801	k_Bacteria.p_Firmicutes.c_Clostridia.o_Clostridiales.f_Ruminococcaceae.g_Ruminococcus.s_Ruminococcus_lactaris
GCST90027802	k_Bacteria.p_Firmicutes.c_Clostridia.o_Clostridiales.f_Ruminococcaceae.g_Subdoligranulum.s_Subdoligranulum_unclassified
GCST90027803	k_Bacteria.p_Firmicutes.c_Erysipelotrichia.o_Erysipelotrichales.f_Erysipelotrichaceae.g_Erysipelotrichaceae_noname.s_Eubacterium_biforme
GCST90027804	k_Bacteria.p_Firmicutes.c_Erysipelotrichia.o_Erysipelotrichales.f_Erysipelotrichaceae.g_Holdemania.s_Holdemania_filiformis
GCST90027805	k_Bacteria.p_Firmicutes.c_Erysipelotrichia.o_Erysipelotrichales.f_Erysipelotrichaceae.g_Holdemania.s_Holdemania_unclassified
GCST90027806	k_Bacteria.p_Firmicutes.c_Negativicutes.o_Selenomonadales.f_Acidaminococcaceae.g_Phascolarctobacterium.s_Phascolarctobacterium_succinatutens
GCST90027807	k_Bacteria.p_Firmicutes.c_Negativicutes.o_Selenomonadales.f_Veillonellaceae.g_Dialister.s_Dialister_invisus
GCST90027808	k_Bacteria.p_Firmicutes.c_Negativicutes.o_Selenomonadales.f_Veillonellaceae.g_Veillonella.s_Veillonella_unclassified
GCST90027809	k_Bacteria.p_Proteobacteria.c_Betaproteobacteria.o_Burkholderiales.f_Burkholderiales_noname.g_Burkholderiales_noname.s_Burkholderiales_bacterium_1_1_47
GCST90027810	k_Bacteria.p_Proteobacteria.c_Betaproteobacteria.o_Burkholderiales.f_Oxalobacteraceae.g_Oxalobacter.s_Oxalobacter_formigenes
GCST90027811	k_Bacteria.p_Proteobacteria.c_Betaproteobacteria.o_Burkholderiales.f_Sutterellaceae.g_Parasutterella.s_Parasutterella_excrementihominis
GCST90027812	k_Bacteria.p_Proteobacteria.c_Betaproteobacteria.o_Burkholderiales.f_Sutterellaceae.g_Sutterella.s_Sutterella_wadsworthensis
GCST90027813	k_Bacteria.p_Proteobacteria.c_Deltaproteobacteria.o_Desulfovibrionales.f_Desulfovibrionaceae.g_Bilophila.s_Bilophila_unclassified
GCST90027814	k_Bacteria.p_Proteobacteria.c_Deltaproteobacteria.o_Desulfovibrionales.f_Desulfovibrionaceae.g_Bilophila.s_Bilophila_wadsworthia
GCST90027815	k_Bacteria.p_Proteobacteria.c_Deltaproteobacteria.o_Desulfovibrionales.f_Desulfovibrionaceae.g_Desulfovibrio.s_Desulfovibrio_piger
GCST90027816	k_Bacteria.p_Proteobacteria.c_Gammaproteobacteria.o_Enterobacteriales.f_Enterobacteriaceae.g_Escherichia.s_Escherichia_coli
GCST90027817	k_Bacteria.p_Proteobacteria.c_Gammaproteobacteria.o_Enterobacteriales.f_Enterobacteriaceae.g_Escherichia.s_Escherichia_unclassified
GCST90027818	k_Bacteria.p_Proteobacteria.c_Gammaproteobacteria.o_Pasteurellales.f_Pasteurellaceae.g_Haemophilus.s_Haemophilus_parainfluenzae
GCST90027819	k_Bacteria.p_Verrucomicrobia.c_Verrucomicrobiae.o_Verrucomicrobiales.f_Verrucomicrobiaceae.g_Akkermansia.s_Akkermansia_muciniphila
GCST90027820	k_Bacteria.p_Bacteroidetes.c_Bacteroidia.o_Bacteroidales.f_Bacteroidaceae.g_Bacteroides.s_Bacteroides_caccae
GCST90027821	k_Bacteria.p_Bacteroidetes.c_Bacteroidia.o_Bacteroidales.f_Bacteroidaceae.g_Bacteroides.s_Bacteroides_cellulosilyticus
GCST90027822	k_Bacteria.p_Bacteroidetes.c_Bacteroidia.o_Bacteroidales.f_Bacteroidaceae.g_Bacteroides.s_Bacteroides_clarus
GCST90027823	k_Bacteria.p_Bacteroidetes.c_Bacteroidia.o_Bacteroidales.f_Bacteroidaceae.g_Bacteroides.s_Bacteroides_coprocola
GCST90027824	k_Bacteria.p_Bacteroidetes.c_Bacteroidia.o_Bacteroidales.f_Bacteroidaceae.g_Bacteroides.s_Bacteroides_dorei
GCST90027825	k_Bacteria.p_Bacteroidetes.c_Bacteroidia.o_Bacteroidales.f_Bacteroidaceae.g_Bacteroides.s_Bacteroides_eggerthii
GCST90027776	k_Bacteria.p_Bacteroidetes.c_Bacteroidia.o_Bacteroidales.f_Rikenellaceae.g_Alistipes.s_Alistipes_indistinctus
GCST90027777	k_Bacteria.p_Bacteroidetes.c_Bacteroidia.o_Bacteroidales.f_Rikenellaceae.g_Alistipes.s_Alistipes_onderdonkii
GCST90027778	k_Bacteria.p_Bacteroidetes.c_Bacteroidia.o_Bacteroidales.f_Rikenellaceae.g_Alistipes.s_Alistipes_putredinis
GCST90027779	k_Bacteria.p_Bacteroidetes.c_Bacteroidia.o_Bacteroidales.f_Rikenellaceae.g_Alistipes.s_Alistipes_senegalensis
GCST90027780	k_Bacteria.p_Bacteroidetes.c_Bacteroidia.o_Bacteroidales.f_Rikenellaceae.g_Alistipes.s_Alistipes_shahii
GCST90027781	k_Bacteria.p_Bacteroidetes.c_Bacteroidia.o_Bacteroidales.f_Rikenellaceae.g_Alistipes.s_Alistipes_sp_AP11
GCST90027782	k_Bacteria.p_Firmicutes.c_Bacilli.o_Lactobacillales.f_Lactobacillaceae.g_Lactobacillus.s_Lactobacillus_delbrueckii
GCST90027783	k_Bacteria.p_Firmicutes.c_Bacilli.o_Lactobacillales.f_Streptococcaceae.g_Streptococcus.s_Streptococcus_parasanguinis
GCST90027784	k_Bacteria.p_Firmicutes.c_Bacilli.o_Lactobacillales.f_Streptococcaceae.g_Streptococcus.s_Streptococcus_salivarius
GCST90027785	k_Bacteria.p_Firmicutes.c_Bacilli.o_Lactobacillales.f_Streptococcaceae.g_Streptococcus.s_Streptococcus_thermophilus
GCST90027786	k_Bacteria.p_Firmicutes.c_Clostridia.o_Clostridiales.f_Clostridiaceae.g_Clostridium.s_Clostridium_asparagiforme
GCST90027787	k_Bacteria.p_Firmicutes.c_Clostridia.o_Clostridiales.f_Clostridiaceae.g_Clostridium.s_Clostridium_leptum
GCST90027788	k_Bacteria.p_Firmicutes.c_Clostridia.o_Clostridiales.f_Clostridiales_noname.g_Flavonifractor.s_Flavonifractor_plautii
GCST90027789	k_Bacteria.p_Firmicutes.c_Clostridia.o_Clostridiales.f_Clostridiales_noname.g_Pseudoflavonifractor.s_Pseudoflavonifractor_capillosus
GCST90027790	k_Bacteria.p_Firmicutes.c_Clostridia.o_Clostridiales.f_Eubacteriaceae.g_Eubacterium.s_Eubacterium_eligens
GCST90027791	k_Bacteria.p_Firmicutes.c_Clostridia.o_Clostridiales.f_Eubacteriaceae.g_Eubacterium.s_Eubacterium_hallii
GCST90027792	k_Bacteria.p_Firmicutes.c_Clostridia.o_Clostridiales.f_Eubacteriaceae.g_Eubacterium.s_Eubacterium_ramulus
GCST90027793	k_Bacteria.p_Firmicutes.c_Clostridia.o_Clostridiales.f_Eubacteriaceae.g_Eubacterium.s_Eubacterium_rectale
GCST90027794	k_Bacteria.p_Firmicutes.c_Clostridia.o_Clostridiales.f_Eubacteriaceae.g_Eubacterium.s_Eubacterium_siraeum
GCST90027795	k_Bacteria.p_Firmicutes.c_Clostridia.o_Clostridiales.f_Eubacteriaceae.g_Eubacterium.s_Eubacterium_ventriosum
GCST90027796	k_Bacteria.p_Firmicutes.c_Clostridia.o_Clostridiales.f_Oscillospiraceae.g_Oscillibacter.s_Oscillibacter_unclassified
GCST90027797	k_Bacteria.p_Firmicutes.c_Clostridia.o_Clostridiales.f_Ruminococcaceae.g_Faecalibacterium.s_Faecalibacterium_prausnitzii
GCST90027798	k_Bacteria.p_Firmicutes.c_Clostridia.o_Clostridiales.f_Ruminococcaceae.g_Ruminococcaceae_noname.s_Ruminococcaceae_bacterium_D16
GCST90027799	k_Bacteria.p_Firmicutes.c_Clostridia.o_Clostridiales.f_Ruminococcaceae.g_Ruminococcus.s_Ruminococcus_bromii
GCST90027800	k_Bacteria.p_Firmicutes.c_Clostridia.o_Clostridiales.f_Ruminococcaceae.g_Ruminococcus.s_Ruminococcus_callidus
GCST90027738	k_Bacteria.p_Bacteroidetes.c_Bacteroidia.o_Bacteroidales
GCST90027739	k_Bacteria.p_Firmicutes.c_Bacilli.o_Lactobacillales
GCST90027740	k_Bacteria.p_Firmicutes.c_Clostridia.o_Clostridiales
GCST90027741	k_Bacteria.p_Firmicutes.c_Erysipelotrichia.o_Erysipelotrichales
GCST90027742	k_Bacteria.p_Firmicutes.c_Negativicutes.o_Selenomonadales
GCST90027743	k_Bacteria.p_Proteobacteria.c_Betaproteobacteria.o_Burkholderiales
GCST90027744	k_Bacteria.p_Proteobacteria.c_Deltaproteobacteria.o_Desulfovibrionales
GCST90027745	k_Bacteria.p_Proteobacteria.c_Gammaproteobacteria.o_Enterobacteriales
GCST90027746	k_Bacteria.p_Proteobacteria.c_Gammaproteobacteria.o_Pasteurellales
GCST90027747	k_Bacteria.p_Verrucomicrobia.c_Verrucomicrobiae.o_Verrucomicrobiales
GCST90027748	k_Bacteria.p_Actinobacteria
GCST90027749	k_Bacteria.p_Bacteroidetes
GCST90027750	k_Bacteria.p_Firmicutes
GCST90027751	k_Bacteria.p_Proteobacteria
GCST90027752	k_Bacteria.p_Verrucomicrobia
GCST90027753	k_Bacteria.p_Actinobacteria.c_Actinobacteria.o_Actinomycetales.f_Micrococcaceae.g_Rothia.s_Rothia_mucilaginosa
GCST90027754	k_Bacteria.p_Actinobacteria.c_Actinobacteria.o_Bifidobacteriales.f_Bifidobacteriaceae.g_Bifidobacterium.s_Bifidobacterium_adolescentis
GCST90027755	k_Bacteria.p_Actinobacteria.c_Actinobacteria.o_Bifidobacteriales.f_Bifidobacteriaceae.g_Bifidobacterium.s_Bifidobacterium_bifidum
GCST90027756	k_Bacteria.p_Actinobacteria.c_Actinobacteria.o_Bifidobacteriales.f_Bifidobacteriaceae.g_Bifidobacterium.s_Bifidobacterium_catenulatum
GCST90027757	k_Bacteria.p_Actinobacteria.c_Actinobacteria.o_Bifidobacteriales.f_Bifidobacteriaceae.g_Bifidobacterium.s_Bifidobacterium_longum
GCST90027758	k_Bacteria.p_Actinobacteria.c_Actinobacteria.o_Coriobacteriales.f_Coriobacteriaceae.g_Adlercreutzia.s_Adlercreutzia_equolifaciens
GCST90027759	k_Bacteria.p_Actinobacteria.c_Actinobacteria.o_Coriobacteriales.f_Coriobacteriaceae.g_Collinsella.s_Collinsella_aerofaciens
GCST90027760	k_Bacteria.p_Actinobacteria.c_Actinobacteria.o_Coriobacteriales.f_Coriobacteriaceae.g_Eggerthella.s_Eggerthella_unclassified
GCST90027761	k_Bacteria.p_Actinobacteria.c_Actinobacteria.o_Coriobacteriales.f_Coriobacteriaceae.g_Gordonibacter.s_Gordonibacter_pamelaeae
GCST90027762	k_Bacteria.p_Bacteroidetes.c_Bacteroidia.o_Bacteroidales.f_Bacteroidales_noname.g_Bacteroidales_noname.s_Bacteroidales_bacterium_ph8
GCST90027713	k_Bacteria.p_Firmicutes.c_Clostridia.o_Clostridiales.f_Lachnospiraceae.g_Roseburia
GCST90027714	k_Bacteria.p_Firmicutes.c_Clostridia.o_Clostridiales.f_Oscillospiraceae.g_Oscillibacter
GCST90027715	k_Bacteria.p_Firmicutes.c_Clostridia.o_Clostridiales.f_Ruminococcaceae.g_Anaerotruncus
GCST90027716	k_Bacteria.p_Firmicutes.c_Clostridia.o_Clostridiales.f_Ruminococcaceae.g_Faecalibacterium
GCST90027717	k_Bacteria.p_Firmicutes.c_Clostridia.o_Clostridiales.f_Ruminococcaceae.g_Ruminococcaceae_noname
GCST90027718	k_Bacteria.p_Firmicutes.c_Clostridia.o_Clostridiales.f_Ruminococcaceae.g_Ruminococcus
GCST90027719	k_Bacteria.p_Firmicutes.c_Clostridia.o_Clostridiales.f_Ruminococcaceae.g_Subdoligranulum
GCST90027720	k_Bacteria.p_Firmicutes.c_Erysipelotrichia.o_Erysipelotrichales.f_Erysipelotrichaceae.g_Erysipelotrichaceae_noname
GCST90027721	k_Bacteria.p_Firmicutes.c_Erysipelotrichia.o_Erysipelotrichales.f_Erysipelotrichaceae.g_Holdemania
GCST90027722	k_Bacteria.p_Firmicutes.c_Negativicutes.o_Selenomonadales.f_Acidaminococcaceae.g_Phascolarctobacterium
GCST90027723	k_Bacteria.p_Firmicutes.c_Negativicutes.o_Selenomonadales.f_Veillonellaceae.g_Dialister
GCST90027724	k_Bacteria.p_Firmicutes.c_Negativicutes.o_Selenomonadales.f_Veillonellaceae.g_Veillonella
GCST90027725	k_Bacteria.p_Proteobacteria.c_Betaproteobacteria.o_Burkholderiales.f_Burkholderiales_noname.g_Burkholderiales_noname
GCST90027726	k_Bacteria.p_Proteobacteria.c_Betaproteobacteria.o_Burkholderiales.f_Oxalobacteraceae.g_Oxalobacter
GCST90027727	k_Bacteria.p_Proteobacteria.c_Betaproteobacteria.o_Burkholderiales.f_Sutterellaceae.g_Parasutterella
GCST90027728	k_Bacteria.p_Proteobacteria.c_Betaproteobacteria.o_Burkholderiales.f_Sutterellaceae.g_Sutterellaceae_unclassified
GCST90027729	k_Bacteria.p_Proteobacteria.c_Betaproteobacteria.o_Burkholderiales.f_Sutterellaceae.g_Sutterella
GCST90027730	k_Bacteria.p_Proteobacteria.c_Deltaproteobacteria.o_Desulfovibrionales.f_Desulfovibrionaceae.g_Bilophila
GCST90027731	k_Bacteria.p_Proteobacteria.c_Deltaproteobacteria.o_Desulfovibrionales.f_Desulfovibrionaceae.g_Desulfovibrio
GCST90027732	k_Bacteria.p_Proteobacteria.c_Gammaproteobacteria.o_Enterobacteriales.f_Enterobacteriaceae.g_Escherichia
GCST90027733	k_Bacteria.p_Proteobacteria.c_Gammaproteobacteria.o_Pasteurellales.f_Pasteurellaceae.g_Haemophilus
GCST90027734	k_Bacteria.p_Verrucomicrobia.c_Verrucomicrobiae.o_Verrucomicrobiales.f_Verrucomicrobiaceae.g_Akkermansia
GCST90027735	k_Bacteria.p_Actinobacteria.c_Actinobacteria.o_Actinomycetales
GCST90027736	k_Bacteria.p_Actinobacteria.c_Actinobacteria.o_Bifidobacteriales
GCST90027737	k_Bacteria.p_Actinobacteria.c_Actinobacteria.o_Coriobacteriales
GCST90027826	k_Bacteria.p_Bacteroidetes.c_Bacteroidia.o_Bacteroidales.f_Bacteroidaceae.g_Bacteroides.s_Bacteroides_faecis
GCST90027689	k_Bacteria.p_Actinobacteria.c_Actinobacteria.o_Coriobacteriales.f_Coriobacteriaceae.g_Adlercreutzia
GCST90027690	k_Bacteria.p_Actinobacteria.c_Actinobacteria.o_Coriobacteriales.f_Coriobacteriaceae.g_Collinsella
GCST90027691	k_Bacteria.p_Actinobacteria.c_Actinobacteria.o_Coriobacteriales.f_Coriobacteriaceae.g_Eggerthella
GCST90027692	k_Bacteria.p_Actinobacteria.c_Actinobacteria.o_Coriobacteriales.f_Coriobacteriaceae.g_Gordonibacter
GCST90027693	k_Bacteria.p_Bacteroidetes.c_Bacteroidia.o_Bacteroidales.f_Bacteroidaceae.g_Bacteroides
GCST90027694	k_Bacteria.p_Bacteroidetes.c_Bacteroidia.o_Bacteroidales.f_Bacteroidales_noname.g_Bacteroidales_noname
GCST90027695	k_Bacteria.p_Bacteroidetes.c_Bacteroidia.o_Bacteroidales.f_Porphyromonadaceae.g_Barnesiella
GCST90027696	k_Bacteria.p_Bacteroidetes.c_Bacteroidia.o_Bacteroidales.f_Porphyromonadaceae.g_Coprobacter
GCST90027697	k_Bacteria.p_Bacteroidetes.c_Bacteroidia.o_Bacteroidales.f_Porphyromonadaceae.g_Odoribacter
GCST90027698	k_Bacteria.p_Bacteroidetes.c_Bacteroidia.o_Bacteroidales.f_Porphyromonadaceae.g_Parabacteroides
GCST90027699	k_Bacteria.p_Bacteroidetes.c_Bacteroidia.o_Bacteroidales.f_Prevotellaceae.g_Paraprevotella
GCST90027700	k_Bacteria.p_Bacteroidetes.c_Bacteroidia.o_Bacteroidales.f_Prevotellaceae.g_Prevotella
GCST90027701	k_Bacteria.p_Bacteroidetes.c_Bacteroidia.o_Bacteroidales.f_Rikenellaceae.g_Alistipes
GCST90027702	k_Bacteria.p_Firmicutes.c_Bacilli.o_Lactobacillales.f_Lactobacillaceae.g_Lactobacillus
GCST90027703	k_Bacteria.p_Firmicutes.c_Bacilli.o_Lactobacillales.f_Streptococcaceae.g_Streptococcus
GCST90027704	k_Bacteria.p_Firmicutes.c_Clostridia.o_Clostridiales.f_Clostridiaceae.g_Clostridium
GCST90027705	k_Bacteria.p_Firmicutes.c_Clostridia.o_Clostridiales.f_Clostridiales_noname.g_Flavonifractor
GCST90027706	k_Bacteria.p_Firmicutes.c_Clostridia.o_Clostridiales.f_Clostridiales_noname.g_Pseudoflavonifractor
GCST90027707	k_Bacteria.p_Firmicutes.c_Clostridia.o_Clostridiales.f_Eubacteriaceae.g_Eubacterium
GCST90027708	k_Bacteria.p_Firmicutes.c_Clostridia.o_Clostridiales.f_Lachnospiraceae.g_Blautia
GCST90027709	k_Bacteria.p_Firmicutes.c_Clostridia.o_Clostridiales.f_Lachnospiraceae.g_Butyrivibrio
GCST90027710	k_Bacteria.p_Firmicutes.c_Clostridia.o_Clostridiales.f_Lachnospiraceae.g_Coprococcus
GCST90027711	k_Bacteria.p_Firmicutes.c_Clostridia.o_Clostridiales.f_Lachnospiraceae.g_Dorea
GCST90027712	k_Bacteria.p_Firmicutes.c_Clostridia.o_Clostridiales.f_Lachnospiraceae.g_Lachnospiraceae_noname
GCST90027554	PWY.5676..acetyl.CoA.fermentation.to.butanoate.II
GCST90027555	PWY.5686..UMP.biosynthesis
GCST90027556	PWY.5695..urate.biosynthesis.inosine.5..phosphate.degradation
GCST90027557	PWY.5705..allantoin.degradation.to.glyoxylate.III
GCST90027558	PWY.5791..1.4.dihydroxy.2.naphthoate.biosynthesis.II..plants.
GCST90027559	PWY.5838..superpathway.of.menaquinol.8.biosynthesis.I
GCST90027560	PWY.5850..superpathway.of.menaquinol.6.biosynthesis.I
GCST90027561	PWY.5913..TCA.cycle.VI..obligate.autotrophs.
GCST90027562	PWY.5918..superpathay.of.heme.biosynthesis.from.glutamate
GCST90027563	PWY.5920..superpathway.of.heme.biosynthesis.from.glycine
GCST90027564	PWY.5941..glycogen.degradation.II..eukaryotic.
GCST90027565	PWY.5971..palmitate.biosynthesis.II..bacteria.and.plants.
GCST90027566	PWY.5973..cis.vaccenate.biosynthesis
GCST90027567	PWY.5989..stearate.biosynthesis.II..bacteria.and.plants.
GCST90027568	PWY.6121..5.aminoimidazole.ribonucleotide.biosynthesis.I
GCST90027569	PWY.6123..inosine.5..phosphate.biosynthesis.I
GCST90027570	PWY.6125..superpathway.of.guanosine.nucleotides.de.novo.biosynthesis.II
GCST90027571	PWY.6147..6.hydroxymethyl.dihydropterin.diphosphate.biosynthesis.I
GCST90027769	k_Bacteria.p_Bacteroidetes.c_Bacteroidia.o_Bacteroidales.f_Porphyromonadaceae.g_Parabacteroides.s_Parabacteroides_merdae
GCST90027770	k_Bacteria.p_Bacteroidetes.c_Bacteroidia.o_Bacteroidales.f_Porphyromonadaceae.g_Parabacteroides.s_Parabacteroides_unclassified
GCST90027771	k_Bacteria.p_Bacteroidetes.c_Bacteroidia.o_Bacteroidales.f_Prevotellaceae.g_Paraprevotella.s_Paraprevotella_clara
GCST90027772	k_Bacteria.p_Bacteroidetes.c_Bacteroidia.o_Bacteroidales.f_Prevotellaceae.g_Paraprevotella.s_Paraprevotella_unclassified
GCST90027773	k_Bacteria.p_Bacteroidetes.c_Bacteroidia.o_Bacteroidales.f_Prevotellaceae.g_Paraprevotella.s_Paraprevotella_xylaniphila
GCST90027774	k_Bacteria.p_Bacteroidetes.c_Bacteroidia.o_Bacteroidales.f_Prevotellaceae.g_Prevotella.s_Prevotella_copri
GCST90027775	k_Bacteria.p_Bacteroidetes.c_Bacteroidia.o_Bacteroidales.f_Rikenellaceae.g_Alistipes.s_Alistipes_finegoldii
GCST90027479	HEMESYN2.PWY..heme.biosynthesis.II..anaerobic.
GCST90027480	HEXITOLDEGSUPER.PWY..superpathway.of.hexitol.degradation..bacteria.
GCST90027481	HISDEG.PWY..L.histidine.degradation.I
GCST90027482	HISTSYN.PWY..L.histidine.biosynthesis
GCST90027483	HOMOSER.METSYN.PWY..L.methionine.biosynthesis.I
GCST90027484	HSERMETANA.PWY..L.methionine.biosynthesis.III
GCST90027485	ILEUSYN.PWY..L.isoleucine.biosynthesis.I..from.threonine.
GCST90027486	KDO.NAGLIPASYN.PWY..superpathway.of..Kdo.2.lipid.A.biosynthesis
GCST90027487	KETOGLUCONMET.PWY..ketogluconate.metabolism
GCST90027488	LACTOSECAT.PWY..lactose.and.galactose.degradation.I
GCST90027489	METHGLYUT.PWY..superpathway.of.methylglyoxal.degradation
GCST90027490	NAGLIPASYN.PWY..lipid.IVA.biosynthesis
GCST90027491	NONMEVIPP.PWY..methylerythritol.phosphate.pathway.I
GCST90027492	NONOXIPENT.PWY..pentose.phosphate.pathway..non.oxidative.branch.
GCST90027493	ORNDEG.PWY..superpathway.of.ornithine.degradation
GCST90027494	P105.PWY..TCA.cycle.IV..2.oxoglutarate.decarboxylase.
GCST90027495	P108.PWY..pyruvate.fermentation.to.propanoate.I
GCST90027496	P122.PWY..heterolactic.fermentation
GCST90027497	P161.PWY..acetylene.degradation
GCST90027498	P162.PWY..L.glutamate.degradation.V..via.hydroxyglutarate.
GCST90027499	P164.PWY..purine.nucleobases.degradation.I..anaerobic.
GCST90027500	P23.PWY..reductive.TCA.cycle.I
GCST90027501	P42.PWY..incomplete.reductive.TCA.cycle
GCST90027502	P441.PWY..superpathway.of.N.acetylneuraminate.degradation
GCST90027503	P461.PWY..hexitol.fermentation.to.lactate..formate..ethanol.and.acetate
GCST90027529	PWY.2941..L.lysine.biosynthesis.II
GCST90027530	PWY.2942..L.lysine.biosynthesis.III
GCST90027531	PWY.3001..superpathway.of.L.isoleucine.biosynthesis.I
GCST90027532	PWY.3781..aerobic.respiration.I..cytochrome.c.
GCST90027533	PWY.4242..pantothenate.and.coenzyme.A.biosynthesis.III
GCST90027534	PWY.4984..urea.cycle
GCST90027535	PWY4FS.7..phosphatidylglycerol.biosynthesis.I..plastidic.
GCST90027536	PWY.5005..biotin.biosynthesis.II
GCST90027537	PWY.5022..4.aminobutanoate.degradation.V
GCST90027538	PWY.5088..L.glutamate.degradation.VIII..to.propanoate.
GCST90027539	PWY.5097..L.lysine.biosynthesis.VI
GCST90027540	PWY.5100..pyruvate.fermentation.to.acetate.and.lactate.II
GCST90027541	PWY.5101..L.isoleucine.biosynthesis.II
GCST90027542	PWY.5104..L.isoleucine.biosynthesis.IV
GCST90027543	PWY.5121..superpathway.of.geranylgeranyl.diphosphate.biosynthesis.II..via.MEP.
GCST90027544	PWY.5173..superpathway.of.acetyl.CoA.biosynthesis
GCST90027545	PWY.5177..glutaryl.CoA.degradation
GCST90027546	PWY.5188..tetrapyrrole.biosynthesis.I..from.glutamate.
GCST90027547	PWY.5189..tetrapyrrole.biosynthesis.II..from.glycine.
GCST90027548	PWY.5345..superpathway.of.L.methionine.biosynthesis..by.sulfhydrylation.
GCST90027549	PWY.5384..sucrose.degradation.IV..sucrose.phosphorylase.
GCST90027550	PWY.5505..L.glutamate.and.L.glutamine.biosynthesis
GCST90027551	PWY.5656..mannosylglycerate.biosynthesis.I
GCST90027552	PWY.5659..GDP.mannose.biosynthesis
GCST90027553	PWY.5667..CDP.diacylglycerol.biosynthesis.I
GCST90027504	PANTO.PWY..phosphopantothenate.biosynthesis.I
GCST90027505	PANTOSYN.PWY..pantothenate.and.coenzyme.A.biosynthesis.I
GCST90027506	PENTOSE.P.PWY..pentose.phosphate.pathway
GCST90027507	PEPTIDOGLYCANSYN.PWY..peptidoglycan.biosynthesis.I..meso.diaminopimelate.containing.
GCST90027508	PHOSLIPSYN.PWY..superpathway.of.phospholipid.biosynthesis.I..bacteria.
GCST90027509	POLYAMINSYN3.PWY..superpathway.of.polyamine.biosynthesis.II
GCST90027510	POLYAMSYN.PWY..superpathway.of.polyamine.biosynthesis.I
GCST90027511	POLYISOPRENSYN.PWY..polyisoprenoid.biosynthesis..E..coli.
GCST90027512	PPGPPMET.PWY..ppGpp.biosynthesis
GCST90027513	PRPP.PWY..superpathway.of.histidine..purine..and.pyrimidine.biosynthesis
GCST90027514	PWY0.1061..superpathway.of.L.alanine.biosynthesis
GCST90027515	PWY0.1241..ADP.L.glycero..beta..D.manno.heptose.biosynthesis
GCST90027516	PWY0.1261..anhydromuropeptides.recycling
GCST90027517	PWY0.1296..purine.ribonucleosides.degradation
GCST90027518	PWY0.1297..superpathway.of.purine.deoxyribonucleosides.degradation
GCST90027519	PWY0.1298..superpathway.of.pyrimidine.deoxyribonucleosides.degradation
GCST90027520	PWY0.1338..polymyxin.resistance
GCST90027521	PWY0.1415..superpathway.of.heme.biosynthesis.from.uroporphyrinogen.III
GCST90027522	PWY0.1479..tRNA.processing
GCST90027523	PWY0.1533..methylphosphonate.degradation.I
GCST90027524	PWY0.1586..peptidoglycan.maturation..meso.diaminopimelate.containing.
GCST90027525	PWY0.162..superpathway.of.pyrimidine.ribonucleotides.de.novo.biosynthesis
GCST90027526	PWY0.781..aspartate.superpathway
GCST90027527	PWY0.845..superpathway.of.pyridoxal.5..phosphate.biosynthesis.and.salvage
GCST90027528	PWY.1269..CMP.3.deoxy.D.manno.octulosonate.biosynthesis.I

## Sheet: Supplementary Table S3
Supplementary Table S3: Positive MR Results Linking 15 Lipid Species to PSC
Exposure (Lipid Species)	Outcome	pvalue (IVW)	OR(95%CI)
Phosphatidylcholine (15:0_18:2) levels	PSC	0.0204352	0.82 (0.69 - 0.97)
Phosphatidylcholine (16:0_17:1) levels	PSC	0.00207534	0.69 (0.54 - 0.87)
Phosphatidylcholine (O-16:1_18:1) levels	PSC	0.0252411	1.30 (1.03 - 1.63)
Phosphatidylcholine (O-16:1_18:2) levels*	PSC	0.049134	0.67 (0.45 - 1.00)
Phosphatidylcholine (O-18:2_20:4) levels	PSC	0.0232511	0.83 (0.70 - 0.97)
Triacylglycerol (49:1) levels*	PSC	0.00432691	0.55 (0.37 - 0.83)
Triacylglycerol (49:2) levels	PSC	0.0281886	0.77 (0.62 - 0.97)
Triacylglycerol (50:3) levels	PSC	0.034729	0.84 (0.71 - 0.99)
Triacylglycerol (50:5) levels	PSC	0.0381229	0.87 (0.76 - 0.99)
Triacylglycerol (51:2) levels	PSC	0.0309767	0.79 (0.63 - 0.98)
Triacylglycerol (52:2) levels	PSC	0.00459509	0.78 (0.66 - 0.93)
Triacylglycerol (52:3) levels	PSC	0.0377755	0.87 (0.76 - 0.99)
Triacylglycerol (53:3) levels	PSC	0.0207045	0.81 (0.68 - 0.97)
Triacylglycerol (54:3) levels	PSC	0.0413419	0.85 (0.72 - 0.99)
Triacylglycerol (56:4) levels	PSC	0.0325657	0.80 (0.65 - 0.98)
Note: * Presence of horizontal pleiotropy; MR, Mendelian Randomization; OR, Odds Ratio; CI, Confidence Interval; PSC, Primary sclerosing cholangitis.

## Sheet: Supplementary Table S4
Supplementary Table S4: Characteristics of significant SNPs with genome-wide associations (P < 1×10^-5) for Phosphatidylcholine (O-16:1_18:1) levels on PSC
SNPs	EA	OA	EAF	BETA	SE	P	SAMPLESIZE	F-STATISTICS
rs116943761	A	C	0.0822235	-0.15985	0.0305623	1.74e-07	7154	27.3484
rs116948429	T	G	0.0340508	-0.208332	0.0461196	6.36e-06	7154	20.3995
rs117331519	T	G	0.00830846	-0.427903	0.0947352	6.37e-06	7154	20.3961
rs1441162	T	G	0.11998	-0.126299	0.0256837	8.95e-07	7154	24.1748
rs1532085	G	A	0.573441	-0.0951275	0.0168164	1.6e-08	7154	31.9908
rs158633	A	C	0.111897	0.132489	0.0266169	6.58e-07	7154	24.7698
rs1800588	T	C	0.258046	0.0888048	0.0194011	4.79e-06	7154	20.9459
rs3012735	A	G	0.398061	0.0774486	0.0170403	5.58e-06	7154	20.6515
rs6672758	T	C	0.74194	0.118791	0.0189419	3.78e-10	7154	39.3186
rs7190500	C	A	0.814484	-0.0984324	0.0216642	5.62e-06	7154	20.6381
rs964184	C	G	0.848991	0.15339	0.0231926	4.01e-11	7154	43.7294
Note: EA, effect allele; OA, other allele; EAF, effect allele frequency; SNPs, single nucleotide polymorphisms; PSC, Primary sclerosing cholangitis

## Sheet: Supplementary Table S5
Supplementary Table S5: Characteristics of significant SNPs with genome-wide associations (P < 1×10^-5) for PSC on Phosphatidylcholine (O-16:1_18:1) levels
SNPs	EA	OA	EAF	BETA	SE	P	SAMPLESIZE	F-STATISTICS
rs10909839	A	G	-0.18648	-0.18648	0.034	3.16e-08	14890	30.078
rs113198082	C	T	0.282167	0.282167	0.062	2.92e-06	14890	20.7096
rs114581973	T	C	-0.534151	-0.534151	0.102	3.4e-08	14890	27.4201
rs11632488	G	A	0.164667	0.164667	0.035	1.47e-06	14890	22.1319
rs116997676	C	T	0.547543	0.547543	0.13	7.4e-06	14890	17.7375
rs117385170	C	T	0.384582	0.384582	0.09	8.68e-06	14890	18.2572
rs1179380	C	T	-0.183987	-0.183987	0.04	2.71e-06	14890	21.1542
rs12499101	A	G	-0.366031	-0.366031	0.085	6.73e-06	14890	18.5413
rs12956324	A	C	0.176471	0.176471	0.035	3.32e-07	14890	25.4186
rs13119723	G	A	-0.27079	-0.27079	0.044	2.22e-10	14890	37.8705
rs13231950	C	T	-0.182322	-0.182322	0.041	5.54e-06	14890	19.7721
rs138763718	T	A	0.603222	0.603222	0.126	3.53e-07	14890	22.9168
rs139458638	A	G	0.481191	0.481191	0.106	1.68e-06	14890	20.6046
rs145832854	A	G	-0.624333	-0.624333	0.119	2.58e-08	14890	27.522
rs145931087	C	T	0.365337	0.365337	0.08	2.29e-06	14890	20.8521
rs150464045	C	T	0.572673	0.572673	0.13	2.56e-06	14890	19.403
rs183181744	A	T	0.43308	0.43308	0.101	6.05e-06	14890	18.3838
rs228616	A	G	-0.139762	-0.139762	0.029	1.25e-06	14890	23.2233
rs231389	T	C	-0.206201	-0.206201	0.036	4.42e-09	14890	32.8033
rs2901182	T	C	0.157004	0.157004	0.035	5.7e-06	14890	20.12
rs3131781	G	A	1.06953	1.06953	0.037	1e-200	14890	835.457
rs313839	G	C	-0.279146	-0.279146	0.051	2.12e-08	14890	29.9546
rs3184504	C	T	-0.18648	-0.18648	0.03	5.05e-10	14890	38.6335
rs34189553	C	T	0.160417	0.160417	0.037	7.97e-06	14890	18.7949
rs34645399	G	A	0.746688	0.746688	0.047	1.63e-59	14890	252.362
rs4147359	A	G	0.216723	0.216723	0.03	4.06e-13	14890	52.1806
rs4293777	C	G	0.147558	0.147558	0.029	3.01e-07	14890	25.8864
rs4548024	C	T	-0.226338	-0.226338	0.043	9.63e-08	14890	27.7025
rs4817988	A	G	-0.314811	-0.314811	0.041	4.2e-15	14890	58.9486
rs492602	G	A	0.135405	0.135405	0.03	3.72e-06	14890	20.3689
rs56199254	T	C	0.276874	0.276874	0.063	5.59e-06	14890	19.3119
rs59859811	A	C	0.330742	0.330742	0.078	9.27e-06	14890	17.9776
rs6077021	T	C	-0.1415	-0.1415	0.032	6.49e-06	14890	19.5504
rs61954179	T	C	0.261595	0.261595	0.052	2.64e-07	14890	25.3043
rs671976	A	G	-0.136278	-0.136278	0.03	3.35e-06	14890	20.6324
rs725613	G	T	-0.198031	-0.198031	0.033	5.5e-10	14890	36.0064
rs72837826	T	G	0.303801	0.303801	0.051	1.26e-09	14890	35.4797
rs74655177	T	C	0.298622	0.298622	0.065	2.3e-06	14890	21.1037
rs76050367	T	C	0.651804	0.651804	0.157	8.05e-06	14890	17.2336
rs7750271	G	A	0.213497	0.213497	0.043	3.06e-07	14890	24.6484
rs7773324	A	G	0.164667	0.164667	0.036	4.31e-06	14890	20.9194
rs78323706	T	A	0.3257	0.3257	0.076	9.68e-06	14890	18.3633
rs79940565	C	T	0.76314	0.76314	0.146	2e-08	14890	27.3177
rs80060485	C	T	0.345715	0.345715	0.062	8.54e-09	14890	31.0881
rs850526	C	T	0.178983	0.178983	0.037	1.05e-06	14890	23.3971
rs9528775	T	C	0.165514	0.165514	0.036	2.66e-06	14890	21.1352
rs9553523	A	G	-0.222343	-0.222343	0.046	6.21e-07	14890	23.36
rs9854068	C	G	-0.150143	-0.150143	0.031	7.14e-07	14890	23.4546
rs9858213	T	G	0.283674	0.283674	0.031	2.43e-20	14890	83.7254
Note: EA, effect allele; OA, other allele; EAF, effect allele frequency; SNPs, single nucleotide polymorphisms; PSC, Primary sclerosing cholangitis.

## Sheet: Supplementary Table S6
Supplementary Table S6: Positive MR Results Linking 17 Gut Microbiota Species to PSC
Exposure (Gut Microbiota Species)	Outcome	pvalue (IVW)	reportedTrait
GCST90027465	PSC	0.0182046	FERMENTATION.PWY..mixed.acid.fermentation
GCST90027481	PSC	0.0303736	HISDEG.PWY..L.histidine.degradation.I
GCST90027488	PSC	0.00177574	LACTOSECAT.PWY..lactose.and.galactose.degradation.I
GCST90027490	PSC	0.0393884	NAGLIPASYN.PWY..lipid.IVA.biosynthesis
GCST90027491	PSC	0.00515596	NONMEVIPP.PWY..methylerythritol.phosphate.pathway.I
GCST90027516	PSC	0.0280663	PWY0.1261..anhydromuropeptides.recycling
GCST90027576	PSC	0.0228882	PWY.6284..superpathway.of.unsaturated.fatty.acids.biosynthesis..E..coli.
GCST90027593	PSC	0.0182757	PWY.6690..cinnamate.and.3.hydroxycinnamate.degradation.to.2.oxopent.4.enoate
GCST90027649	PSC	0.0088907	UDPNAGSYN.PWY..UDP.N.acetyl.D.glucosamine.biosynthesis.I
GCST90027671	PSC	0.0417529	k_Bacteria.p_Firmicutes.c_Clostridia.o_Clostridiales.f_Clostridiaceae
GCST90027682	PSC	0.00258835	k_Bacteria.p_Proteobacteria.c_Betaproteobacteria.o_Burkholderiales.f_Sutterellaceae
GCST90027704	PSC	0.0421282	k_Bacteria.p_Firmicutes.c_Clostridia.o_Clostridiales.f_Clostridiaceae.g_Clostridium
GCST90027739	PSC	0.0322461	k_Bacteria.p_Firmicutes.c_Bacilli.o_Lactobacillales
GCST90027793	PSC	0.0390869	k_Bacteria.p_Firmicutes.c_Clostridia.o_Clostridiales.f_Eubacteriaceae.g_Eubacterium.s_Eubacterium_rectale
GCST90027794	PSC	0.00263978	k_Bacteria.p_Firmicutes.c_Clostridia.o_Clostridiales.f_Eubacteriaceae.g_Eubacterium.s_Eubacterium_siraeum
GCST90027817	PSC	0.0110572	k_Bacteria.p_Proteobacteria.c_Gammaproteobacteria.o_Enterobacteriales.f_Enterobacteriaceae.g_Escherichia.s_Escherichia_unclassified
GCST90027852	PSC	0.00792616	k_Bacteria.p_Firmicutes.c_Clostridia.o_Clostridiales.f_Lachnospiraceae.g_Lachnospiraceae_noname.s_Lachnospiraceae_bacterium_7_1_58FAA
Note: MR, Mendelian Randomization; PSC, Primary sclerosing cholangitis.

## Sheet: Supplementary Table S7
Supplementary Table S7: Positive MR Results Linking Phosphatidylcholine (O-16:1_18:1) levels to 3 Gut Microbiota Species
Exposure	Outcome	method	nsnp	b	se	pval	or	or_lci95	or_uci95
Phosphatidylcholine (O-16:1_18:1) levels	FERMENTATION.PWY..mixed.acid.fermentation	Weighted median	13	-0.139396	0.0950447	0.142476	0.869884	0.722034	1.04801
		Inverse variance weighted	13	-0.178723	0.0683299	0.00890735	0.836337	0.731506	0.956192
		BWMR	13	-0.19	0.07	0.00654	0.83	0.73	0.95
Phosphatidylcholine (O-16:1_18:1) levels	LACTOSECAT.PWY..lactose.and.galactose.degradation.I	Weighted median	13	0.161027	0.0798275	0.0436754	1.17472	1.00458	1.37367
		Inverse variance weighted	13	0.133501	0.0568253	0.0188075	1.14282	1.02237	1.27747
		BWMR	13	0.14	0.06	0.0203	1.15	1.02	1.29
Phosphatidylcholine (O-16:1_18:1) levels	k_Bacteria.p_Firmicutes.c_Clostridia.o_Clostridiales.f_Eubacteriaceae.g_Eubacterium.s_Eubacterium_rectale	Weighted median	13	0.120625	0.0558106	0.0306696	1.1282	1.0113	1.25862
		Inverse variance weighted	13	0.0987341	0.0732359	0.177605	1.10377	0.956181	1.27415
		BWMR	13	0.12	0.06	0.0331	1.13	1.01	1.27
Note: * Presence of horizontal pleiotropy; MR, Mendelian Randomization; BWMR, Bayesian Weighted MR.

## Sheet: Supplementary Table S8
Supplementary Table S8: MR Results Linking 3 Gut Microbiota Species to PSC
Exposure	Outcome	method	nsnp	b	se	pval	or	or_lci95	or_uci95
FERMENTATION.PWY..mixed.acid.fermentation	PSC	Weighted median	4	0.41249	0.273376	0.131331	1.51057	0.883974	2.58134
		Inverse variance weighted	4	0.623819	0.26417	0.0182046	1.86604	1.11187	3.13175
		BWMR	4	0.63	0.27	0.0209	1.88	1.1	3.21
LACTOSECAT.PWY..lactose.and.galactose.degradation.I	PSC	Weighted median	7	-0.380375	0.172465	0.0274173	0.683605	0.487529	0.95854
		Inverse variance weighted	7	-0.429295	0.137358	0.00177574	0.650968	0.497323	0.852081
		BWMR	7	-0.43	0.14	0.00281	0.65	0.49	0.86
k_Bacteria.p_Firmicutes.c_Clostridia.o_Clostridiales.f_Eubacteriaceae.g_Eubacterium.s_Eubacterium_rectale	PSC	Weighted median	6	0.360892	0.238306	0.129922	1.43461	0.899257	2.28867
		Inverse variance weighted	6	0.380585	0.184457	0.0390869	1.46314	1.01923	2.10039
		BWMR	6	0.39	0.2	0.0467	1.48	1.01	2.17
Note: MR, Mendelian Randomization; PSC, Primary sclerosing cholangitis; BWMR, Bayesian Weighted MR.

## Sheet: Supplementary Table S9
Supplementary Table S9: Characteristics of significant SNPs with genome-wide associations (P < 1×10^-5) for Phosphatidylcholine (O-16:1_18:1) levels on Eubacterium rectale
SNPs	EA	OA	EAF	BETA	SE	P	SAMPLESIZE	F-STATISTICS
rs116614673	A	G	0.0962063	-0.125614	0.0283526	9.54e-06	7154	19.6232
rs116943761	A	C	0.0822235	-0.15985	0.0305623	1.74e-07	7154	27.3484
rs1441162	T	G	0.11998	-0.126299	0.0256837	8.95e-07	7154	24.1748
rs1532085	G	A	0.573441	-0.0951275	0.0168164	1.6e-08	7154	31.9908
rs158633	A	C	0.111897	0.132489	0.0266169	6.58e-07	7154	24.7698
rs17231506	T	C	0.27829	0.0943559	0.0185695	3.84e-07	7154	25.8117
rs1800588	T	C	0.258046	0.0888048	0.0194011	4.79e-06	7154	20.9459
rs3012735	A	G	0.398061	0.0774486	0.0170403	5.58e-06	7154	20.6515
rs35293298	G	A	0.150005	-0.10469	0.0233348	7.35e-06	7154	20.1224
rs6672758	T	C	0.74194	0.118791	0.0189419	3.78e-10	7154	39.3186
rs7190500	C	A	0.814484	-0.0984324	0.0216642	5.62e-06	7154	20.6381
rs73162481	C	T	0.163941	0.109461	0.0228184	1.64e-06	7154	23.0053
rs964184	C	G	0.848991	0.15339	0.0231926	4.01e-11	7154	43.7294
Note: EA, effect allele; OA, other allele; EAF, effect allele frequency; SNPs, single nucleotide polymorphisms; Eubacterium rectale, k_Bacteria.p_Firmicutes.c_Clostridia.o_Clostridiales.f_Eubacteriaceae.g_Eubacterium.s_Eubacterium_rectale

## Sheet: Supplementary Table S10
Supplementary Table S10: Characteristics of significant SNPs with genome-wide associations (P < 1×10^-5) for Eubacterium rectale on PSC
SNPs	EA	OA	EAF	BETA	SE	P	SAMPLESIZE	F-STATISTICS
rs1452438	G	A	0.716886	-0.0811965	0.0179508	6.09e-06	7738	20.4548
rs1939678	G	A	0.508082	0.0722317	0.0163446	9.9e-06	7738	19.5252
rs2449527	A	G	0.248582	0.0850013	0.0189826	7.54e-06	7738	20.0459
rs4333970	A	G	0.734925	0.0872277	0.018424	2.2e-06	7738	22.4093
rs6695790	G	T	0.522521	-0.080517	0.0165939	1.22e-06	7738	23.5379
rs72645666	A	G	0.299503	0.079789	0.0177284	6.77e-06	7738	20.2505
Note: EA, effect allele; OA, other allele; EAF, effect allele frequency; SNPs, single nucleotide polymorphisms; PSC, Primary sclerosing cholangitis;Eubacterium rectale, k_Bacteria.p_Firmicutes.c_Clostridia.o_Clostridiales.f_Eubacteriaceae.g_Eubacterium.s_Eubacterium_rectale

[truncated: 1 more sheets: Supplementary Table S11]
